# Supplementary material for: Pairwise comparison based failure mode and effects analysis (FMEA)
Source: MethodsX. 2020 Jul 23;7:101007. doi: 10.1016/j.mex.2020.101007 (PMC7397688; doi:10.1016/j.mex.2020.101007)
Supplement: Supplementary file 1 [file mmc1.xlsx]

## Sheet: cover
PC-FMEA
Demonstration of the method presented in the "Pairwise comparison based Failure Mode and Effects Analysis (FMEA)" article submitted to MethodsX
made by Edina Kulcsár Tamás Csiszér and Abonyi János

## Sheet: PC-FMEA
	Step 1										Step 3 - Consistency evaluation
	Pairwise comparison							Step 2 - Calculation of the importance weights			wi-wj
	A1	A2	A3	A4	A5	A6	wi	xi (with reference)	xi (without reference)			-2.33333	2.83333	-1.33333	1.33333	3.83333	-4.33333
A1	0	-5	-1	-3	-6	1	-2.33333	3	2.66667		-2.33333	0	-5.16667	-1	-3.66667	-6.16667	2
A2	5	0	4	1	-1	8	2.83333	8	7.83333		2.83333	5.16667	0	4.16667	1.5	-1	7.16667
A3	1	-4	0	-3	-5	3	-1.33333	3.83333	3.66667		-1.33333	1	-4.16667	0	-2.66667	-5.16667	3
A4	3	-1	3	0	-3	6	1.33333	6.5	6.33333		1.33333	3.66667	-1.5	2.66667	0	-2.5	5.66667
A5	6	1	5	3	0	8	3.83333	9	8.83333		3.83333	6.16667	1	5.16667	2.5	0	8.16667
A6	-1	-8	-3	-6	-8	0	-4.33333	0.833333	0.666667		-4.33333	-2	-7.16667	-3	-5.66667	-8.16667	0
						∑	0
												Minimized objective function eij^2
												(aij-(wi-wj))^2
												0	0.0277778	4.93038e-32	0.444444	0.0277778	1	1.5
												0.0277778	0	0.0277778	0.25	0	0.694444	1
												4.93038e-32	0.0277778	0	0.111111	0.0277778	7.09975e-30	0.166667
												0.444444	0.25	0.111111	0	0.25	0.111111	1.16667
												0.0277778	0	0.0277778	0.25	0	0.0277778	0.333333
												1	0.694444	0	0.111111	0.0277778	0	1.83333
																		0.166667
												aij^2
												0	25	1	9	36	1	72
												25	0	16	1	1	64	107
												1	16	0	9	25	9	60
												9	1	9	0	9	36	64
												36	1	25	9	0	64	135
												1	64	9	36	64	0	174
																		17
																	RE(A)	0.00980392
